# Supplementary material for: TBP, PPIA, YWHAZ and EF1A1 Are the Most Stably Expressed Genes during Osteogenic Differentiation
Source: Int J Mol Sci. 2022 Apr 12;23(8):4257. doi: 10.3390/ijms23084257 (PMC9025278; doi:10.3390/ijms23084257)
Supplement: Supplementary file 1 [file ijms-23-04257-s001.zip]

Archive with 1 entries (1 files):
- ijms-1661292-supplementary.pdf
